# Supplementary material for: Epidemiological Investigation and Analysis of Orthohantavirus hantanense and Orthohantavirus seoulense From Wild Rodents in Liaoning Province, China
Source: Transbound Emerg Dis. 2026 May 27;2026:8897783. doi: 10.1155/tbed/8897783 (PMC13213709; doi:10.1155/tbed/8897783)
Supplement: Supplementary file 1 — Supporting Information One supporting information is provided: Table S1: Detailed information on sampling sites, sample size, and positive numbers and positive rates of HTNV and SEOV in wild rodents in Liaoning Province. [file TBED-2026-8897783-s001.xlsx]

## Sheet: Sheet1
Supplementary Table S1. Detailed information on rodent trapping sites and pathogen detection rates in Liaoning Province.
City/Area	Specific Location	Sampling Time	Coordinates (Longitude / Latitude)	Total Samples (n)	HTNV Positive (n)	HTNV Rate (%)	SEOV Positive (n)	SEOV Rate (%)
Dandong	Tongyuanpu Town, Fengcheng	Apr 2023 - Oct 2023	123.93°E / 40.80°N	122	3	2.46	0	0
	Jingu Village, Tangchi Town	2023-04-01	124.27°E / 40.04°N	27	1	3.7	0	0
	Yiwan Town, Donggang	2023-10-01	123.72°E / 40.84°N	19	0	0	0	0
	Naichang Village, Yuanbao	2023-10-01	124.36°E / 40.16°N	20	0	0	0	0
Fushun	Beisanjia Town, Qingyuan	Sep 2022 - Feb 2023	124.92°E / 42.10°N	102	0	0	6	5.88
Shenyang	Heping District	2023-08-01	123.40°E / 41.78°N	11	0	0	2	18.18
	Xinmin City	2022-10-01	123.40°E / 41.78°N	43	0	0	4	9.3
	Kangping County	Jun 2022 - Aug 2022	123.35°E / 42.75°N	5	0	0	0	0
	Faku County	2022-08-01	123.41°E / 42.50°N	20	0	0	0	0
	Yuhong District	2023-03-01	123.30°E / 41.78°N	20	0	0	2	10
Dalian	Xiaoheishan, Jinzhou	2023-04-01	121.85°E / 39.33°N	10	0	0	0	0
Chaoyang	Xiwujiazi Township	2023-04-01	120.17°E / 41.65°N	4	0	0	1	25
Total	--	--	--	403	4	0.99	15	3.72
